# Supplementary material for: Acceptability of Pharmacogenetic Testing among French Psychiatrists, a National Survey
Source: J Pers Med. 2021 May 21;11(6):446. doi: 10.3390/jpm11060446 (PMC8223981; doi:10.3390/jpm11060446)
Supplement: Supplementary file 1 [file jpm-11-00446-s001.zip]

Archive with 1 entries (1 files):
- jpm-1219782-supplementary.pdf
